# Supplementary material for: Effect of periodontal therapy on the oral microbiome and lung function: an intervention study
Source: Front Cell Infect Microbiol. 2026 Mar 18;16:1725666. doi: 10.3389/fcimb.2026.1725666 (PMC13038898; doi:10.3389/fcimb.2026.1725666)
Supplement: Supplementary file 2 [file Supplementaryfile2.xlsx]

## Sheet: Total population
rank	taxon	lfc_RekkeT1	se_RekkeT1	q_RekkeT1	Absent in
1	Actinomyces oris	4.02105	0.384759	4.45179e-15
2	Rothia dentocariosa	2.47611	0.450142	7.61051e-05
3	Actinomyces naeslundii	2.14217	0.400751	0.00016338
4	Actinomyces sp915069725	3.61387	0.404203	1.62768e-11
5	Peptidiphaga sp000466165	-3.09365	0.387226	2.53658e-09
6	Lautropia mirabilis	3.43098	0.366761	9.42201e-13
7	Corynebacterium matruchotii	-1.56274	0.288964	0.00023205
8	Actinomyces sp000220835	-2.88154	0.376808	6.71564e-08
9	Actinomyces oris C	1.90499	0.371732	0.000467528
10	Actinomyces dentalis	-2.08206	0.333242	4.29821e-06
11	Veillonella parvula hMGS.05759	1.60452	0.30063	0.000164041
13	Actinomyces gerencseriae	-1.97278	0.333808	1.82882e-05
16	Porphyromonas endodontalis	-2.32547	0.322993	9.08224e-07
17	Rothia aeria	1.93006	0.390854	0.000881152
21	Pauljensenia sp000185285	3.72848	0.3293	8.53198e-17
25	Capnocytophaga sputigena	2.99718	0.324169	6.62241e-12
28	Kingella B oralis	1.56643	0.334602	0.00223732
33	Actinomyces oris B	2.83093	0.259588	1.71103e-14
42	Pauljensenia odontolytica A	4.04924	0.27398	4.97615e-16
47	Olsenella F sp001189515	-3.26176	0.273969	1.19027e-15
51	Aggregatibacter aphrophilus	1.57946	0.320972	0.00151618
52	Streptococcus gordonii	3.49057	0.307847	2.98018e-16
53	Neisseria sicca hMGS.06076	1.90016	0.180679	8.0623e-07
63	Capnocytophaga gingivalis	1.71442	0.268389	2.32642e-06
67	Haemophilus D parainfluenzae	2.47842	0.2243	1.61637e-11
83	Kingella A denitrificans	2.59588	0.306483	1.97879e-08
94	Saccharimonas sp905373835	2.94022	0.277336	1.47698e-09
98	Ottowia sp001262075	1.82024	0.295495	5.43768e-05
102	Streptococcus intermedius	1.91514	0.336511	4.96138e-05
103	Granulicatella adiacens	2.84283	0.282621	9.38091e-14
107	Actinomyces oris D	3.3511	0.221912	6.35079e-13
127	Porphyromonas sp915070105	1.86445	0.287366	3.02057e-05
145	Streptococcus sanguinis	1.87514	0.214705	8.17156e-09
148	Leptotrichia A sp001274535	1.91439	0.294823	2.35932e-06
149	Eikenella halliae	1.17909	0.274226	0.0120354
150	Aggregatibacter kilianii	2.47881	0.206688	8.63606e-05
151	Kingella B hMGS.04970	3.043	0.213541	6.21581e-08
158	Neisseria sicca A	2.69089	0.160329	4.34848e-08
160	Neisseria sp001809325	3.03535	0.176725	3.11043e-06
163	Streptococcus sanguinis hMGS.06203	2.23537	0.173304	3.87643e-09
166	Actinomyces sp900323545	3.17749	0.241693	2.3174e-11
168	Actinomyces timonensis	1.38444	0.276487	0.00603621
172	Gemella morbillorum	1.30836	0.279636	0.00276786
178	Nanosynbacter sp905373315	2.27621	0.243886	3.3463e-09
180	JABCPE02 sp013333875	1.88299	0.23567	7.45329e-09
181	Capnocytophaga sp905372595	2.47708	0.270453	2.36868e-08
188	Mesocricetibacter sp905373425	1.47996	0.289811	0.00210112
200	Parvimonas hMGS.05212	2.21417	0.253484	2.55178e-08
229	Saccharimonas hMGS.02041	2.76899	0.208067	8.48282e-07
248	Streptococcus sanguinis C	3.81942	0.157298	1.31103e-09
255	Lancefieldella parvula	1.10928	0.263923	0.017267
268	Centipeda hMGS.04919	1.11411	0.256943	0.0239909
271	CAJPPJ01 sp905372515	2.14155	0.215092	7.07814e-09
274	Streptococcus sp000220065	1.50651	0.246528	7.51457e-05
288	Streptococcus oralis W	0.998421	0.186593	0.0201546
293	Fusobacterium hwasookii	1.91055	0.204101	1.04659e-08
296	Prevotella melaninogenica	0.815555	0.174677	0.0153488
299	Nanogingivalis sp900555945	2.21329	0.191241	5.37883e-08
304	Alloprevotella sp905369775	1.51465	0.244627	3.62518e-05
305	Capnocytophaga hMGS.01622	4.01563	0.229393	3.91378e-10
310	Nanosynbacter hMGS.05011	1.81158	0.193692	4.33561e-08
311	Nanosynbacter featherlites	1.52404	0.196309	2.0231e-06
315	Saccharimonas sp010202265	3.06108	0.1759	6.31186e-11	T1
316	Campylobacter A hMGS.03068	1.60024	0.186094	2.71069e-05
328	JABCPE02 sp013333255	1.95309	0.210804	6.68249e-10
331	Alloprevotella sp000318095	1.66075	0.192609	9.90881e-05	T1
332	Leptotrichia massiliensis	1.08336	0.191589	0.00052115
343	Lachnoanaerobaculum sp000209465	1.26725	0.203134	0.00106375	T1
352	Lachnoanaerobaculum sp000296385	0.978295	0.189238	0.00671355
353	Leptotrichia A sp000469505	1.14481	0.241387	0.00405963
356	Fusobacterium hMGS.06114	1.28572	0.219365	0.00016338
359	Streptococcus sanguinis E	1.90589	0.145709	9.85345e-08
361	Leptotrichia sp001553645	5.0935	0.143422	1.59208e-07	T1
363	Treponema B hMGS.05246	-1.52668	0.188352	0.000503589	T1
367	CAG-793 sp013333035	1.67788	0.207642	8.53169e-06	T1
370	Alloprevotella sp015257125	2.34105	0.154116	4.11288e-09
373	Campylobacter A curvus	-1.63539	0.197726	1.37083e-06
374	Saccharimonas hMGS.04909	5.17718	0.158251	1.05394e-09	T1
375	Saccharimonadales hMGS.02038	1.15905	0.15899	0.00146187
379	Streptococcus oralis hMGS.07077	1.39737	0.163242	0.000170444	T1
382	Streptococcus oralis J	-0.9273	0.143785	0.015299	T1
383	Saccharimonas hMGS.05042	1.12864	0.180551	0.00917449
384	Campylobacter A hMGS.05213	-1.04765	0.1718	0.00607996
401	Nanosyncoccus hMGS.06077	0.905201	0.168596	0.019797
403	Nanosyncoccus nanoralicus	1.51705	0.176193	0.00081295
404	Leptotrichia shahii	-1.01156	0.152694	0.000491723	T1
405	Lancefieldella sp015258485	2.52758	0.17474	2.95186e-07	T1
406	Lachnoanaerobaculum sp000287675	2.08249	0.143869	1.95555e-06
407	Campylobacter A hMGS.05202	0.703454	0.137734	0.0114975	T1
408	Campylobacter A showae A	0.762943	0.141249	0.0309848
413	Capnocytophaga hMGS.02430	1.83228	0.155771	0.000636483
414	Pauljensenia sp000278725	1.55391	0.164431	7.64715e-07
421	Pauljensenia sp916439125	1.97003	0.157455	1.92848e-07
437	Oribacterium asaccharolyticum	1.33071	0.15493	0.000472474
441	Prevotella sp015256945	-1.12822	0.135962	0.00730911	T1

## Sheet: Above R5 median
	taxon	lfc_RekkeT1	se_RekkeT1	q_RekkeT1	Absent
1	Actinomyces oris	4.29059	0.505698	2.7118e-08
3	Actinomyces naeslundii	2.74049	0.558579	0.00437525
4	Actinomyces sp915069725	3.78457	0.579208	2.95847e-05
6	Lautropia mirabilis	3.46935	0.524397	1.53761e-05
7	Corynebacterium matruchotii	-1.94792	0.405474	0.0128442
9	Actinomyces oris C	2.79212	0.521127	0.00157864
11	Veillonella parvula hMGS.05759	1.85093	0.410024	0.0164565
14	Actinomyces oris A	3.12066	0.320541	2.83918e-08
18	Tannerella forsythia	-3.03993	0.56351	0.00242598
21	Pauljensenia sp000185285	3.82952	0.446986	3.5406e-08
25	Capnocytophaga sputigena	3.17907	0.456425	7.38471e-06
33	Actinomyces oris B	3.27288	0.341905	5.33913e-09
42	Pauljensenia odontolytica A	3.66729	0.366411	5.52546e-07
47	Olsenella F sp001189515	-2.92206	0.472359	0.000164365
51	Aggregatibacter aphrophilus	1.99202	0.433828	0.026274
52	Streptococcus gordonii	3.43857	0.439411	6.33537e-07
53	Neisseria sicca hMGS.06076	2.03457	0.221756	0.00601537	T0
63	Capnocytophaga gingivalis	2.27245	0.373556	0.000127798
67	Haemophilus D parainfluenzae	2.34586	0.356748	0.000523168
83	Kingella A denitrificans	3.21375	0.417493	2.71451e-05
84	Pauljensenia meyeri	1.9754	0.311026	0.000253979
97	Ottowia sp001262075	2.32015	0.37585	0.000747309
101	Streptococcus intermedius	2.67556	0.446831	0.000188192
102	Granulicatella adiacens	3.33772	0.391868	5.01447e-08
106	Actinomyces oris D	2.86589	0.248222	3.35638e-06
146	Streptococcus sanguinis	1.9267	0.265178	0.000383956
149	Leptotrichia A sp001274535	1.78972	0.326441	0.000999791
152	Kingella B hMGS.04970	4.13142	0.312036	0.00435851	in T1
159	Neisseria sicca A	3.1292	0.180668	0.00444264
163	CAJPNX01 sp905372165	2.92986	0.253966	0.00114559
164	Streptococcus sanguinis hMGS.06203	2.38851	0.249788	0.000952137
179	Nanosynbacter sp905373315	2.64074	0.365413	7.81308e-05
181	JABCPE02 sp013333875	1.95493	0.32137	0.000250271
182	Capnocytophaga sp905372595	3.14404	0.344629	1.60064e-05
202	Parvimonas hMGS.05212	2.70942	0.334478	6.05418e-05
223	HOT-345 sp013333605	2.37232	0.317917	0.000142057
276	CAJPPJ01 sp905372515	2.48546	0.312237	0.00016407
305	Nanogingivalis sp900555945	3.08485	0.2431	7.43226e-05
317	Nanosynbacter hMGS.05011	1.75878	0.279417	0.00309222
319	Nanosynbacter featherlites	1.76071	0.285143	0.002396
323	Saccharimonas sp010202265	5.4609	0.189724	1.67414e-07	T1
341	Leptotrichia massiliensis	2.26096	0.22013	8.54714e-06
355	Centipeda sp000468035	1.01414	0.201395	0.0419047
358	Leptotrichia trevisanii	1.39824	0.28903	0.0451705
372	Leptotrichia sp001553645	5.36513	0.196387	6.8842e-05	T1
382	Alloprevotella sp015257125	2.8031	0.19711	2.55958e-05	T1
386	Saccharimonas hMGS.04909	7.10953	0.177665	0.000929744	T1
387	Saccharimonadales hMGS.02038	2.02335	0.186446	0.013201	T1

## Sheet: Below R5 median
	taxon	lfc_(Intercept)	lfc_RekkeT1	q_RekkeT1	Absent in
1	Actinomyces oris	1.08681	3.8744	5.51e-07
2	Rothia dentocariosa	-0.427683	2.79547	9.47e-05
4	Actinomyces sp915069725	1.05125	3.57651	2.87e-06
5	Peptidiphaga sp000466165	-3.22952	-3.80319	3.31e-08
6	Lautropia mirabilis	1.48001	3.48795	1.99e-07
10	Actinomyces dentalis	0.731895	-2.76755	9.29e-06
13	Actinomyces gerencseriae	-1.66799	-2.50441	0.000324426
21	Pauljensenia sp000185285	-1.8319	3.64527	5.77e-09
25	Capnocytophaga sputigena	-4.48556	2.87901	3.84e-06
41	Pauljensenia odontolytica A	5.78971	4.79005	3.67e-08
51	Streptococcus gordonii	-1.80667	3.61851	1.6e-09
52	Neisseria sicca hMGS.06076	0.656495	3.30141	0.00112556	T0
66	Haemophilus D parainfluenzae	6.77475	3.05171	1.06e-08
102	Granulicatella adiacens	0.368352	2.43159	4.95e-06
106	Actinomyces oris D	3.54442	2.90031	0.00050144
126	Porphyromonas sp915070105	2.2545	2.43233	0.0016141
144	Streptococcus sanguinis	1.5798	1.85423	0.000313312
147	Leptotrichia A sp001274535	-2.77003	2.21797	0.00145228
149	Kingella B hMGS.04970	2.57137	2.73425	0.0131573	T1
156	Neisseria sicca A	-15.7881	2.13512	0.010817
161	Streptococcus sanguinis hMGS.06203	-3.99523	1.73639	0.00469744
164	Actinomyces sp900323545	5.61871	4.79932	1.95e-07	T1
175	Nanosynbacter sp905373315	-9.10238	1.64672	0.00273142
177	JABCPE02 sp013333875	3.26108	2.08191	5.8e-06
184	Mesocricetibacter sp905373425	4.69069	2.35649	0.00208121
233	Prevotella melaninogenica B	-1.85401	1.38985	0.000819565
240	Streptococcus sanguinis C	5.61753	2.64485	0.00583695
247	Lancefieldella parvula	-5.08797	1.62163	0.00145473
266	Streptococcus sp000220065	3.77663	1.69642	0.000524599
272	Aggregatibacter segnis hMGS.05961	1.27221	3.32312	0.000258597	T1
285	Fusobacterium hwasookii	-2.87682	3.0325	2.83e-06
296	Alloprevotella sp905369775	1.66272	1.7055	0.00287095
297	Capnocytophaga hMGS.01622	22.5815	4.64365	0.000268965
301	Mogibacterium hMGS.04969	-4.34574	1.48412	0.000717455
302	Nanosynbacter hMGS.05011	-12.1494	2.03039	7.49e-05	T1
303	Nanosynbacter featherlites	-10.1701	1.12022	0.0131573	T1
316	Veillonella rogosae	4.11536	1.729	0.00405058
319	JABCPE02 sp013333255	2.29783	2.60227	3.31e-07
334	Lachnoanaerobaculum sp000209465	-1.64406	2.11422	0.00261411	T1
335	Parvimonas sp000214475	-7.29097	2.37561	0.000846252
343	Lachnoanaerobaculum sp000296385	-0.829379	2.94201	0.00148593	T1
350	Streptococcus sanguinis E	-0.301108	2.40219	0.000158894	T1
356	CAG-793 sp013333035	3.27333	2.41622	0.00194978	T1
360	Cryptobacterium curtum	-6.80916	-2.11927	0.000657655	T1
392	Treponema D pectinovorum	5.11012	2.50151	0.000153689	T1
396	Pauljensenia sp916439125	0.429165	1.6274	0.0100884
