# Supplementary material for: Effect of periodontal therapy on the oral microbiome and lung function: an intervention study
Source: Front Cell Infect Microbiol. 2026 Mar 18;16:1725666. doi: 10.3389/fcimb.2026.1725666 (PMC13038898; doi:10.3389/fcimb.2026.1725666)
Supplement: Supplementary file 3 [file Supplementaryfile3.xlsx]

## Sheet: R5 p value
	feature	metadata	value	coef	stderr	N	N.not.0	pval	qval	MGS	phylum	class	order	family	genus	species
146	sp220	R5_value	R5_value	1.29606	0.350425	114	25	0.000479358	0.00346083	hMGS.07595	Bacillota A	Clostridia	Lachnospirales	Vallitaleaceae	W11650	W11650 sp002999035
51	sp140	R5_value	R5_value	1.86486	0.571993	114	36	0.00172847	0.0113124	hMGS.01179	Bacillota A	Clostridia	Peptostreptococcales	Anaerovoracaceae	Eubacterium N	Eubacterium N saphenum
216	sp274	R5_value	R5_value	1.18853	0.365389	114	30	0.00189193	0.012332	hMGS.05241	Spirochaetota	Spirochaetia	Treponematales	Treponemataceae	Treponema D	Treponema D hMGS.05241
174	sp24	R5_value	R5_value	1.34416	0.419937	114	38	0.00217462	0.0139488	hMGS.00382	Bacteroidota	Bacteroidia	Bacteroidales	CAJPTX01	Bacteroides D	Bacteroides D sp013333835
179	sp244	R5_value	R5_value	0.96188	0.312384	114	28	0.00312143	0.0196309	hMGS.02360	Spirochaetota	Spirochaetia	Treponematales	Treponemataceae	Treponema	Treponema vincentii
69	sp160	R5_value	R5_value	1.29003	0.427358	114	40	0.00363219	0.0225785	hMGS.01965	Bacteroidota	Bacteroidia	Bacteroidales	Bacteroidaceae	Prevotella	Prevotella oralis
154	sp226	R5_value	R5_value	0.992366	0.333317	114	32	0.00413647	0.0255162	hMGS.05196	Spirochaetota	Spirochaetia	Treponematales	Treponemataceae	Treponema D	Treponema D hMGS.05196
135	sp211	R5_value	R5_value	1.43562	0.500896	114	74	0.0056358	0.0338569	hMGS.03535	Bacillota A	Clostridia	Lachnospirales	Lachnospiraceae	Catonella	Catonella morbi
303	sp355	R5_value	R5_value	0.840937	0.294859	114	30	0.00591616	0.0352779	hMGS.07532	Spirochaetota	Spirochaetia	Treponematales	Treponemataceae	Treponema D	Treponema D parvum
244	sp298	R5_value	R5_value	0.75207	0.26903	114	21	0.00693121	0.0410952	hMGS.05115	Bacteroidota	Bacteroidia	Bacteroidales	Tannerellaceae	Tannerella	Tannerella hMGS.05115
142	sp218	R5_value	R5_value	1.27555	0.459536	114	29	0.0071758	0.0422603	hMGS.04993	Bacillota	Bacilli	Mycoplasmatales	Metamycoplasmataceae	Metamycoplasma	Metamycoplasma hMGS.04993
109	sp197	R5_value	R5_value	1.01422	0.367353	114	22	0.00766592	0.0443962	hMGS.05224	Spirochaetota	Spirochaetia	Treponematales	Treponemataceae	Treponema	Treponema hMGS.05224
107	sp196	R5_value	R5_value	0.863204	0.314032	114	47	0.00780942	0.0449042	hMGS.05237	Bacillota C	Negativicutes	Selenomonadales	Selenomonadaceae	Centipeda	Centipeda hMGS.05237
18	sp114	R5_value	R5_value	1.48576	0.545233	114	58	0.00818537	0.0468984	hMGS.03080	Spirochaetota	Spirochaetia	Treponematales	Treponemataceae	Treponema D	Treponema D hMGS.03080
369	sp83	R5_value	R5_value	1.52346	0.581293	114	43	0.0109094	0.0611992	hMGS.03097	Spirochaetota	Spirochaetia	Treponematales	Treponemataceae	Treponema	Treponema hMGS.03097
66	sp159	R5_value	R5_value	1.0323	0.406048	114	27	0.0135808	0.0756577	hMGS.05023	Spirochaetota	Spirochaetia	Treponematales	Treponemataceae	Treponema	Treponema hMGS.05023
164	sp232	R5_value	R5_value	1.115	0.440502	114	29	0.0138467	0.0768733	hMGS.06596	Bacteroidota	Bacteroidia	Bacteroidales	Bacteroidaceae	Prevotella	Prevotella seregens
363	sp78	R5_value	R5_value	1.50629	0.604181	114	71	0.0151294	0.0834191	hMGS.02001	Spirochaetota	Spirochaetia	Treponematales	Treponemataceae	Treponema C	Treponema C sp905372025
257	sp308	R5_value	R5_value	0.49588	0.201544	114	19	0.0168465	0.0917588	hMGS.02347	Bacillota	Bacilli	Lactobacillales	Streptococcaceae	Streptococcus	Streptococcus oralis W
120	sp202	R5_value	R5_value	0.784579	0.321151	114	12	0.017557	0.0945377	hMGS.04270	Bacteroidota	Bacteroidia	Bacteroidales	Bacteroidaceae	Prevotella	Prevotella sp905372445
217	sp275	R5_value	R5_value	1.0087	0.421248	114	37	0.0195312	0.104817	hMGS.06964	Bacteroidota	Bacteroidia	Bacteroidales	Bacteroidaceae	Prevotella	Prevotella marshii
113	sp198	R5_value	R5_value	0.783593	0.326689	114	19	0.0196521	0.105116	hMGS.02356	Spirochaetota	Spirochaetia	Treponematales	Treponemataceae	Treponema B	Treponema B sp905372205
379	sp92	R5_value	R5_value	1.23381	0.518569	114	34	0.0204627	0.108016	hMGS.04504	Spirochaetota	Spirochaetia	Treponematales	Treponemataceae	Treponema	Treponema sp905373565
160	sp230	R5_value	R5_value	1.14401	0.483001	114	57	0.0206651	0.108374	hMGS.03505	Bacillota A	Clostridia	Peptostreptococcales	Anaerovoracaceae	CAJPNN01	CAJPNN01 sp905372035
247	sp30	R5_value	R5_value	1.2333	0.520247	114	52	0.0208891	0.10884	hMGS.01037	Bacteroidota	Bacteroidia	Bacteroidales	Bacteroidaceae	Alloprevotella	Alloprevotella tannerae
207	sp265	R5_value	R5_value	1.01765	0.429994	114	31	0.0210746	0.109452	hMGS.01555	Chloroflexota	Anaerolineae	Anaerolineales	Anaerolineaceae	Flexilinea	Flexilinea sp001717545
82	sp175	R5_value	R5_value	0.996797	0.430151	114	62	0.0234482	0.120612	hMGS.06715	Spirochaetota	Spirochaetia	Treponematales	Treponemataceae	Treponema D	Treponema D sp014334325
268	sp323	R5_value	R5_value	0.622762	0.270781	114	32	0.0233779	0.120612	hMGS.00216	Bacteroidota	Bacteroidia	Bacteroidales	Bacteroidaceae	Prevotella	Prevotella melaninogenica
372	sp86	R5_value	R5_value	1.10538	0.485703	114	67	0.0261305	0.132713	hMGS.02589	Bacillota C	Negativicutes	Selenomonadales	Selenomonadaceae	CAJPQU01	CAJPQU01 sp905373705
205	sp264	R5_value	R5_value	0.797729	0.350989	114	24	0.026508	0.134207	hMGS.01790	Bacillota A	Clostridia	Lachnospirales	Lachnospiraceae	Johnsonella	Johnsonella hMGS.01790
184	sp247	R5_value	R5_value	0.603845	0.265954	114	15	0.0267556	0.135036	hMGS.02002	Spirochaetota	Spirochaetia	Treponematales	Treponemataceae	Treponema D	Treponema D sp905372235
228	sp287	R5_value	R5_value	0.919763	0.406521	114	39	0.0270893	0.135979	hMGS.04919	Bacillota C	Negativicutes	Selenomonadales	Selenomonadaceae	Centipeda	Centipeda hMGS.04919
293	sp35	R5_value	R5_value	1.49643	0.662832	114	53	0.0272964	0.136444	hMGS.00628	Bacteroidota	Bacteroidia	Bacteroidales	Bacteroidaceae	Prevotella	Prevotella pleuritidis
356	sp74	R5_value	R5_value	1.16723	0.516309	114	33	0.0273736	0.136444	hMGS.05051	Synergistota	Synergistia	Synergistales	Aminobacteriaceae	CAJPSE01	CAJPSE01 hMGS.05051
29	sp122	R5_value	R5_value	0.711915	0.316031	114	53	0.0280458	0.139363	hMGS.06165	Bacteroidota	Bacteroidia	Flavobacteriales	Flavobacteriaceae	Capnocytophaga	Capnocytophaga periodontitidis
212	sp27	R5_value	R5_value	1.36731	0.612452	114	45	0.0285081	0.140393	hMGS.01158	Actinomycetota	Actinomycetia	Propionibacteriales	Propionibacteriaceae	Arachnia	Arachnia sp905372155
344	sp65	R5_value	R5_value	1.28867	0.575416	114	69	0.0283578	0.140393	hMGS.02209	Synergistota	Synergistia	Synergistales	Aminobacteriaceae	Fretibacterium	Fretibacterium fastidiosum
163	sp231	R5_value	R5_value	0.758473	0.338828	114	69	0.0288011	0.141371	hMGS.05221	Campylobacterota	Campylobacteria	Campylobacterales	Campylobacteraceae	Campylobacter B	Campylobacter B hMGS.05221
329	sp56	R5_value	R5_value	1.14978	0.517516	114	65	0.0296241	0.144969	hMGS.04366	Bacillota C	Negativicutes	Selenomonadales	Selenomonadaceae	Selenomonas	Selenomonas sp905373085
24	sp119	R5_value	R5_value	1.01653	0.461258	114	35	0.0313353	0.152416	hMGS.01012	Pseudomonadota	Gammaproteobacteria	Burkholderiales	Neisseriaceae	Neisseria	Neisseria bacilliformis
53	sp141	R5_value	R5_value	0.696065	0.317579	114	43	0.0322764	0.155814	hMGS.04111	Patescibacteria	Saccharimonadia	Saccharimonadales	Nanoperiomorbaceae	Nanoperiomorbus	Nanoperiomorbus sp905373385
128	sp208	R5_value	R5_value	0.700717	0.32042	114	22	0.0327104	0.156581	hMGS.05207	Fusobacteriota	Fusobacteriia	Fusobacteriales	Leptotrichiaceae	Leptotrichia	Leptotrichia hMGS.05207
137	sp213	R5_value	R5_value	0.886239	0.406108	114	71	0.0325882	0.156581	hMGS.02284	Bacillota A	Clostridia	Peptostreptococcales	Filifactoraceae	Peptoanaerobacter	Peptoanaerobacter yurii
326	sp54	R5_value	R5_value	0.407793	0.189221	114	24	0.0333733	0.158498	hMGS.06076	Pseudomonadota	Gammaproteobacteria	Burkholderiales	Neisseriaceae	Neisseria	Neisseria sicca hMGS.06076
94	sp183	R5_value	R5_value	0.898417	0.414454	114	24	0.0337289	0.159716	hMGS.04227	Bacteroidota	Bacteroidia	Bacteroidales	Bacteroidaceae	Phocaeicola	Phocaeicola abscessus
17	sp113	R5_value	R5_value	1.22572	0.56989	114	48	0.0351814	0.164354	hMGS.01181	Bacillota A	Clostridia	Peptostreptococcales	Filifactoraceae	Filifactor	Filifactor alocis
85	sp177	R5_value	R5_value	0.636236	0.295666	114	71	0.0354308	0.164866	hMGS.03519	Campylobacterota	Campylobacteria	Campylobacterales	Campylobacteraceae	Campylobacter B	Campylobacter B sp905373215
359	sp76	R5_value	R5_value	1.20047	0.561483	114	53	0.0363991	0.16825	hMGS.02140	Synergistota	Synergistia	Synergistales	Aminobacteriaceae	CAJPSE01	CAJPSE01 sp905373185
7	sp104	R5_value	R5_value	0.81092	0.385554	114	95	0.0377656	0.173227	hMGS.02215	Bacillota	Bacilli	Lactobacillales	Aerococcaceae	Granulicatella	Granulicatella adiacens
46	sp134	R5_value	R5_value	0.793377	0.374783	114	36	0.0382439	0.174922	hMGS.03091	Bacteroidota	Bacteroidia	Bacteroidales	UBA932	Cryptobacteroides	Cryptobacteroides hMGS.03091
167	sp234	R5_value	R5_value	0.677225	0.322407	114	15	0.0398446	0.181572	hMGS.05003	Synergistota	Synergistia	Synergistales	Aminobacteriaceae	CAJPSE01	CAJPSE01 hMGS.05003
321	sp5	R5_value	R5_value	-0.839275	0.39931	114	89	0.0399232	0.181572	hMGS.00174	Actinomycetota	Actinomycetia	Actinomycetales	Actinomycetaceae	Peptidiphaga	Peptidiphaga sp000466165
348	sp68	R5_value	R5_value	0.724336	0.346619	114	48	0.040744	0.183234	hMGS.00244	Pseudomonadota	Gammaproteobacteria	Enterobacterales A	Pasteurellaceae	Haemophilus D	Haemophilus D parainfluenzae
224	sp281	R5_value	R5_value	0.713082	0.342756	114	38	0.0414187	0.18472	hMGS.00204	Bacillota C	Negativicutes	Veillonellales	Megasphaeraceae	Anaeroglobus	Anaeroglobus micronuciformis
236	sp291	R5_value	R5_value	0.580878	0.285644	114	20	0.0464103	0.203045	hMGS.05255	Bacteroidota	Bacteroidia	Bacteroidales	UBA932	Cryptobacteroides	Cryptobacteroides hMGS.05255
89	sp18	R5_value	R5_value	1.35062	0.666735	114	67	0.0467524	0.203987	hMGS.00328	Bacteroidota	Bacteroidia	Bacteroidales	Tannerellaceae	Tannerella	Tannerella forsythia
295	sp350	R5_value	R5_value	0.411505	0.204785	114	19	0.0491173	0.212274	hMGS.00908	Bacteroidota	Bacteroidia	Flavobacteriales	Flavobacteriaceae	Capnocytophaga	Capnocytophaga bilenii
331	sp58	R5_value	R5_value	1.02757	0.51304	114	50	0.0491789	0.212274	hMGS.00756	Spirochaetota	Spirochaetia	Treponematales	Treponemataceae	Treponema B	Treponema B denticola
287	sp346	R5_value	R5_value	0.617593	0.308507	114	24	0.0498813	0.21473	hMGS.02358	Spirochaetota	Spirochaetia	Treponematales	Treponemataceae	Treponema D	Treponema D sp014334335
173	sp239	R5_value	R5_value	0.669926	0.340804	114	40	0.0518974	0.22222	hMGS.04112	Patescibacteria	Saccharimonadia	Saccharimonadales	Nanosynbacteraceae	Nanosynbacter	Nanosynbacter lyticus
199	sp261	R5_value	R5_value	0.636195	0.321181	114	26	0.0523242	0.223453	hMGS.03084	Spirochaetota	Spirochaetia	Treponematales	Treponemataceae	Treponema	Treponema hMGS.03084
316	sp46	R5_value	R5_value	-0.683583	0.347959	114	84	0.0542273	0.230359	hMGS.00674	Actinomycetota	Actinomycetia	Actinomycetales	Actinomycetaceae	Actinomyces	Actinomyces massiliensis
187	sp249	R5_value	R5_value	0.838916	0.428782	114	18	0.05467	0.231628	hMGS.05214	Bacteroidota	Bacteroidia	Bacteroidales	Porphyromonadaceae	Porphyromonas	Porphyromonas hMGS.05214

## Sheet: R5 adjusted p value
	feature	metadata	value	coef	stderr	N	N.not.0	pval	qval	MGS	phylum	class	order	family	genus	species
146	sp220	R5_value	R5_value	1.29606	0.350425	114	25	0.000479358	0.00346083	hMGS.07595	Bacillota A	Clostridia	Lachnospirales	Vallitaleaceae	W11650	W11650 sp002999035
51	sp140	R5_value	R5_value	1.86486	0.571993	114	36	0.00172847	0.0113124	hMGS.01179	Bacillota A	Clostridia	Peptostreptococcales	Anaerovoracaceae	Eubacterium N	Eubacterium N saphenum
216	sp274	R5_value	R5_value	1.18853	0.365389	114	30	0.00189193	0.012332	hMGS.05241	Spirochaetota	Spirochaetia	Treponematales	Treponemataceae	Treponema D	Treponema D hMGS.05241
174	sp24	R5_value	R5_value	1.34416	0.419937	114	38	0.00217462	0.0139488	hMGS.00382	Bacteroidota	Bacteroidia	Bacteroidales	CAJPTX01	Bacteroides D	Bacteroides D sp013333835
179	sp244	R5_value	R5_value	0.96188	0.312384	114	28	0.00312143	0.0196309	hMGS.02360	Spirochaetota	Spirochaetia	Treponematales	Treponemataceae	Treponema	Treponema vincentii
69	sp160	R5_value	R5_value	1.29003	0.427358	114	40	0.00363219	0.0225785	hMGS.01965	Bacteroidota	Bacteroidia	Bacteroidales	Bacteroidaceae	Prevotella	Prevotella oralis
154	sp226	R5_value	R5_value	0.992366	0.333317	114	32	0.00413647	0.0255162	hMGS.05196	Spirochaetota	Spirochaetia	Treponematales	Treponemataceae	Treponema D	Treponema D hMGS.05196
135	sp211	R5_value	R5_value	1.43562	0.500896	114	74	0.0056358	0.0338569	hMGS.03535	Bacillota A	Clostridia	Lachnospirales	Lachnospiraceae	Catonella	Catonella morbi
303	sp355	R5_value	R5_value	0.840937	0.294859	114	30	0.00591616	0.0352779	hMGS.07532	Spirochaetota	Spirochaetia	Treponematales	Treponemataceae	Treponema D	Treponema D parvum
244	sp298	R5_value	R5_value	0.75207	0.26903	114	21	0.00693121	0.0410952	hMGS.05115	Bacteroidota	Bacteroidia	Bacteroidales	Tannerellaceae	Tannerella	Tannerella hMGS.05115
142	sp218	R5_value	R5_value	1.27555	0.459536	114	29	0.0071758	0.0422603	hMGS.04993	Bacillota	Bacilli	Mycoplasmatales	Metamycoplasmataceae	Metamycoplasma	Metamycoplasma hMGS.04993
109	sp197	R5_value	R5_value	1.01422	0.367353	114	22	0.00766592	0.0443962	hMGS.05224	Spirochaetota	Spirochaetia	Treponematales	Treponemataceae	Treponema	Treponema hMGS.05224
107	sp196	R5_value	R5_value	0.863204	0.314032	114	47	0.00780942	0.0449042	hMGS.05237	Bacillota C	Negativicutes	Selenomonadales	Selenomonadaceae	Centipeda	Centipeda hMGS.05237
18	sp114	R5_value	R5_value	1.48576	0.545233	114	58	0.00818537	0.0468984	hMGS.03080	Spirochaetota	Spirochaetia	Treponematales	Treponemataceae	Treponema D	Treponema D hMGS.03080

## Sheet: R11 p value
	feature	metadata	value	coef	stderr	N	N.not.0	pval	qval	MGS	phylum	class	order	family	genus	species
143	sp220	R11	R11	1.17813	0.356449	114	25	0.00158244	0.0105715	hMGS.07595	Bacillota A	Clostridia	Lachnospirales	Vallitaleaceae	W11650	W11650 sp002999035
108	sp197	R11	R11	1.06948	0.362559	114	22	0.00448594	0.0281026	hMGS.05224	Spirochaetota	Spirochaetia	Treponematales	Treponemataceae	Treponema	Treponema hMGS.05224
170	sp24	R11	R11	1.23034	0.417741	114	38	0.00448392	0.0281026	hMGS.00382	Bacteroidota	Bacteroidia	Bacteroidales	CAJPTX01	Bacteroides D	Bacteroides D sp013333835
49	sp140	R11	R11	1.60677	0.564719	114	36	0.00571311	0.0351073	hMGS.01179	Bacillota A	Clostridia	Peptostreptococcales	Anaerovoracaceae	Eubacterium N	Eubacterium N saphenum
67	sp160	R11	R11	1.20926	0.42536	114	40	0.00585868	0.0358649	hMGS.01965	Bacteroidota	Bacteroidia	Bacteroidales	Bacteroidaceae	Prevotella	Prevotella oralis
211	sp274	R11	R11	1.0036	0.370872	114	30	0.00878129	0.0512242	hMGS.05241	Spirochaetota	Spirochaetia	Treponematales	Treponemataceae	Treponema D	Treponema D hMGS.05241
175	sp244	R11	R11	0.829569	0.314923	114	28	0.0105634	0.0611763	hMGS.02360	Spirochaetota	Spirochaetia	Treponematales	Treponemataceae	Treponema	Treponema vincentii
261	sp323	R11	R11	0.688799	0.268015	114	32	0.0115325	0.0665495	hMGS.00216	Bacteroidota	Bacteroidia	Bacteroidales	Bacteroidaceae	Prevotella	Prevotella melaninogenica
139	sp218	R11	R11	1.17473	0.453383	114	29	0.0116128	0.0667736	hMGS.04993	Bacillota	Bacilli	Mycoplasmatales	Metamycoplasmataceae	Metamycoplasma	Metamycoplasma hMGS.04993
161	sp232	R11	R11	1.11325	0.435237	114	29	0.012757	0.0723198	hMGS.06596	Bacteroidota	Bacteroidia	Bacteroidales	Bacteroidaceae	Prevotella	Prevotella seregens
293	sp355	R11	R11	0.747838	0.294977	114	30	0.0136537	0.0770884	hMGS.07532	Spirochaetota	Spirochaetia	Treponematales	Treponemataceae	Treponema D	Treponema D parvum
235	sp298	R11	R11	0.674196	0.267829	114	21	0.0143182	0.0803216	hMGS.05115	Bacteroidota	Bacteroidia	Bacteroidales	Tannerellaceae	Tannerella	Tannerella hMGS.05115
362	sp92	R11	R11	1.28563	0.511167	114	34	0.0143728	0.0803479	hMGS.04504	Spirochaetota	Spirochaetia	Treponematales	Treponemataceae	Treponema	Treponema sp905373565
133	sp211	R11	R11	1.24633	0.500541	114	74	0.0152358	0.0848775	hMGS.03535	Bacillota A	Clostridia	Lachnospirales	Lachnospiraceae	Catonella	Catonella morbi
103	sp195	R11	R11	0.542721	0.225573	114	16	0.0178285	0.0973014	hMGS.02293	Bacteroidota	Bacteroidia	Bacteroidales	Bacteroidaceae	Prevotella	Prevotella koreensis
205	sp265	R11	R11	1.01674	0.42317	114	31	0.0191098	0.103244	hMGS.01555	Chloroflexota	Anaerolineae	Anaerolineales	Anaerolineaceae	Flexilinea	Flexilinea sp001717545
65	sp159	R11	R11	0.970227	0.404776	114	27	0.0194558	0.104762	hMGS.05023	Spirochaetota	Spirochaetia	Treponematales	Treponemataceae	Treponema	Treponema hMGS.05023
112	sp198	R11	R11	0.774049	0.325305	114	19	0.0204537	0.109768	hMGS.02356	Spirochaetota	Spirochaetia	Treponematales	Treponemataceae	Treponema B	Treponema B sp905372205
18	sp114	R11	R11	1.27794	0.540283	114	58	0.0206688	0.110554	hMGS.03080	Spirochaetota	Spirochaetia	Treponematales	Treponemataceae	Treponema D	Treponema D hMGS.03080
152	sp226	R11	R11	0.794788	0.335666	114	32	0.0208067	0.110923	hMGS.05196	Spirochaetota	Spirochaetia	Treponematales	Treponemataceae	Treponema D	Treponema D hMGS.05196
107	sp196	R11	R11	0.74122	0.314853	114	47	0.0215079	0.112138	hMGS.05237	Bacillota C	Negativicutes	Selenomonadales	Selenomonadaceae	Centipeda	Centipeda hMGS.05237
120	sp202	R11	R11	0.737179	0.32049	114	12	0.0247976	0.126537	hMGS.04270	Bacteroidota	Bacteroidia	Bacteroidales	Bacteroidaceae	Prevotella	Prevotella sp905372445
158	sp230	R11	R11	1.08381	0.473342	114	57	0.0248359	0.126537	hMGS.03505	Bacillota A	Clostridia	Peptostreptococcales	Anaerovoracaceae	CAJPNN01	CAJPNN01 sp905372035
90	sp183	R11	R11	0.927391	0.40605	114	24	0.0252988	0.128085	hMGS.04227	Bacteroidota	Bacteroidia	Bacteroidales	Bacteroidaceae	Phocaeicola	Phocaeicola abscessus
343	sp74	R11	R11	1.1645	0.51156	114	33	0.0261689	0.132075	hMGS.05051	Synergistota	Synergistia	Synergistales	Aminobacteriaceae	CAJPSE01	CAJPSE01 hMGS.05051
311	sp5	R11	R11	-0.900112	0.398549	114	89	0.0275456	0.138157	hMGS.00174	Actinomycetota	Actinomycetia	Actinomycetales	Actinomycetaceae	Peptidiphaga	Peptidiphaga sp000466165
196	sp261	R11	R11	0.704967	0.31735	114	26	0.0300473	0.150237	hMGS.03084	Spirochaetota	Spirochaetia	Treponematales	Treponemataceae	Treponema	Treponema hMGS.03084
184	sp249	R11	R11	0.921931	0.421064	114	18	0.0318603	0.158318	hMGS.05214	Bacteroidota	Bacteroidia	Bacteroidales	Porphyromonadaceae	Porphyromonas	Porphyromonas hMGS.05214
180	sp247	R11	R11	0.57274	0.263925	114	15	0.0337175	0.16601	hMGS.02002	Spirochaetota	Spirochaetia	Treponematales	Treponemataceae	Treponema D	Treponema D sp905372235
17	sp113	R11	R11	1.20612	0.558068	114	48	0.034093	0.167347	hMGS.01181	Bacillota A	Clostridia	Peptostreptococcales	Filifactoraceae	Filifactor	Filifactor alocis
306	sp46	R11	R11	-0.746231	0.346168	114	84	0.0350665	0.171082	hMGS.00674	Actinomycetota	Actinomycetia	Actinomycetales	Actinomycetaceae	Actinomyces	Actinomyces massiliensis
163	sp234	R11	R11	0.663481	0.319849	114	15	0.0420665	0.198032	hMGS.05003	Synergistota	Synergistia	Synergistales	Aminobacteriaceae	CAJPSE01	CAJPSE01 hMGS.05003
203	sp264	R11	R11	0.721226	0.349218	114	24	0.0428174	0.20098	hMGS.01790	Bacillota A	Clostridia	Lachnospirales	Lachnospiraceae	Johnsonella	Johnsonella hMGS.01790
214	sp275	R11	R11	0.860011	0.418462	114	37	0.0435882	0.204003	hMGS.06964	Bacteroidota	Bacteroidia	Bacteroidales	Bacteroidaceae	Prevotella	Prevotella marshii
177	sp245	R11	R11	0.934124	0.46053	114	51	0.0461609	0.214176	hMGS.01351	Actinomycetota	Coriobacteriia	Coriobacteriales	Atopobiaceae	Olsenella	Olsenella uli
8	sp104	R11	R11	0.772558	0.384485	114	95	0.0469961	0.216801	hMGS.02215	Bacillota	Bacilli	Lactobacillales	Aerococcaceae	Granulicatella	Granulicatella adiacens
121	sp203	R11	R11	0.893093	0.444134	114	49	0.0479475	0.220558	hMGS.01069	Bacillota A	Clostridia	Peptostreptococcales	Anaerovoracaceae	Mogibacterium	Mogibacterium timidum
348	sp78	R11	R11	1.19698	0.600343	114	71	0.0499079	0.228272	hMGS.02001	Spirochaetota	Spirochaetia	Treponematales	Treponemataceae	Treponema C	Treponema C sp905372025
240	sp30	R11	R11	1.03431	0.518602	114	52	0.0502707	0.228632	hMGS.01037	Bacteroidota	Bacteroidia	Bacteroidales	Bacteroidaceae	Alloprevotella	Alloprevotella tannerae
249	sp308	R11	R11	0.40401	0.203671	114	19	0.0517706	0.233475	hMGS.02347	Bacillota	Bacilli	Lactobacillales	Streptococcaceae	Streptococcus	Streptococcus oralis W
169	sp239	R11	R11	0.662522	0.339354	114	40	0.0534908	0.240489	hMGS.04112	Patescibacteria	Saccharimonadia	Saccharimonadales	Nanosynbacteraceae	Nanosynbacter	Nanosynbacter lyticus
284	sp35	R11	R11	1.28487	0.654702	114	53	0.0536245	0.240489	hMGS.00628	Bacteroidota	Bacteroidia	Bacteroidales	Bacteroidaceae	Prevotella	Prevotella pleuritidis
75	sp168	R11	R11	0.779917	0.397362	114	31	0.0540016	0.241507	hMGS.05022	Bacteroidota	Bacteroidia	Bacteroidales	UBA932	Cryptobacteroides	Cryptobacteroides hMGS.05022
29	sp122	R11	R11	0.620525	0.316852	114	53	0.0547558	0.243527	hMGS.06165	Bacteroidota	Bacteroidia	Flavobacteriales	Flavobacteriaceae	Capnocytophaga	Capnocytophaga periodontitidis
331	sp65	R11	R11	1.10412	0.565481	114	69	0.0546337	0.243527	hMGS.02209	Synergistota	Synergistia	Synergistales	Aminobacteriaceae	Fretibacterium	Fretibacterium fastidiosum
51	sp141	R11	R11	0.615131	0.315238	114	43	0.0554154	0.244832	hMGS.04111	Patescibacteria	Saccharimonadia	Saccharimonadales	Nanoperiomorbaceae	Nanoperiomorbus	Nanoperiomorbus sp905373385
82	sp175	R11	R11	0.824795	0.424343	114	62	0.0556575	0.244832	hMGS.06715	Spirochaetota	Spirochaetia	Treponematales	Treponemataceae	Treponema D	Treponema D sp014334325
48	sp14	R11	R11	-0.959691	0.494089	114	72	0.0566572	0.247875	hMGS.01809	Actinomycetota	Actinomycetia	Actinomycetales	Actinomycetaceae	Actinomyces	Actinomyces oris A

## Sheet: R11 adjusted p value
	feature	metadata	value	coef	stderr	N	N.not.0	pval	qval	MGS	phylum	class	order	family	genus	species
143	sp220	R11	R11	1.17813	0.356449	114	25	0.00158244	0.0105715	hMGS.07595	Bacillota A	Clostridia	Lachnospirales	Vallitaleaceae	W11650	W11650 sp002999035
108	sp197	R11	R11	1.06948	0.362559	114	22	0.00448594	0.0281026	hMGS.05224	Spirochaetota	Spirochaetia	Treponematales	Treponemataceae	Treponema	Treponema hMGS.05224
170	sp24	R11	R11	1.23034	0.417741	114	38	0.00448392	0.0281026	hMGS.00382	Bacteroidota	Bacteroidia	Bacteroidales	CAJPTX01	Bacteroides D	Bacteroides D sp013333835
49	sp140	R11	R11	1.60677	0.564719	114	36	0.00571311	0.0351073	hMGS.01179	Bacillota A	Clostridia	Peptostreptococcales	Anaerovoracaceae	Eubacterium N	Eubacterium N saphenum
67	sp160	R11	R11	1.20926	0.42536	114	40	0.00585868	0.0358649	hMGS.01965	Bacteroidota	Bacteroidia	Bacteroidales	Bacteroidaceae	Prevotella	Prevotella oralis
211	sp274	R11	R11	1.0036	0.370872	114	30	0.00878129	0.0512242	hMGS.05241	Spirochaetota	Spirochaetia	Treponematales	Treponemataceae	Treponema D	Treponema D hMGS.05241

## Sheet: R19 p value
	feature	metadata	value	coef	stderr	N	N.not.0	pval	qval	MGS	phylum	class	order	family	genus	species
130	sp220	R19	R19	1.09428	0.390171	114	25	0.0066372	0.0409421	hMGS.07595	Bacillota A	Clostridia	Lachnospirales	Vallitaleaceae	W11650	W11650 sp002999035
98	sp197	R19	R19	1.04893	0.394935	114	22	0.00993777	0.0588229	hMGS.05224	Spirochaetota	Spirochaetia	Treponematales	Treponemataceae	Treponema	Treponema hMGS.05224
145	sp232	R19	R19	1.20824	0.463743	114	29	0.0111133	0.0653005	hMGS.06596	Bacteroidota	Bacteroidia	Bacteroidales	Bacteroidaceae	Prevotella	Prevotella seregens
240	sp323	R19	R19	0.731089	0.286103	114	32	0.0120004	0.0697499	hMGS.00216	Bacteroidota	Bacteroidia	Bacteroidales	Bacteroidaceae	Prevotella	Prevotella melaninogenica
105	sp20	R19	R19	-1.4568	0.582206	114	54	0.0144898	0.0833166	hMGS.00510	Actinomycetota	Actinomycetia	Propionibacteriales	Propionibacteriaceae	Arachnia	Arachnia rubra
60	sp160	R19	R19	1.11469	0.45628	114	40	0.0169185	0.0962502	hMGS.01965	Bacteroidota	Bacteroidia	Bacteroidales	Bacteroidaceae	Prevotella	Prevotella oralis
334	sp92	R19	R19	1.33569	0.548816	114	34	0.0175305	0.0986858	hMGS.04504	Spirochaetota	Spirochaetia	Treponematales	Treponemataceae	Treponema	Treponema sp905373565
160	sp244	R19	R19	0.8175	0.341056	114	28	0.0192948	0.10749	hMGS.02360	Spirochaetota	Spirochaetia	Treponematales	Treponemataceae	Treponema	Treponema vincentii
125	sp218	R19	R19	1.14932	0.482311	114	29	0.0196747	0.109228	hMGS.04993	Bacillota	Bacilli	Mycoplasmatales	Metamycoplasmataceae	Metamycoplasma	Metamycoplasma hMGS.04993
155	sp24	R19	R19	1.06499	0.453205	114	38	0.0216684	0.119473	hMGS.00382	Bacteroidota	Bacteroidia	Bacteroidales	CAJPTX01	Bacteroides D	Bacteroides D sp013333835
44	sp140	R19	R19	1.3753	0.605268	114	36	0.0256921	0.136968	hMGS.01179	Bacillota A	Clostridia	Peptostreptococcales	Anaerovoracaceae	Eubacterium N	Eubacterium N saphenum
216	sp298	R19	R19	0.654948	0.288362	114	21	0.026292	0.139244	hMGS.05115	Bacteroidota	Bacteroidia	Bacteroidales	Tannerellaceae	Tannerella	Tannerella hMGS.05115
193	sp274	R19	R19	0.911664	0.404086	114	30	0.0273853	0.142841	hMGS.05241	Spirochaetota	Spirochaetia	Treponematales	Treponemataceae	Treponema D	Treponema D hMGS.05241
282	sp46	R19	R19	-0.828213	0.368448	114	84	0.0280761	0.145814	hMGS.00674	Actinomycetota	Actinomycetia	Actinomycetales	Actinomycetaceae	Actinomyces	Actinomyces massiliensis
149	sp234	R19	R19	0.719777	0.341502	114	15	0.0387753	0.193137	hMGS.05003	Synergistota	Synergistia	Synergistales	Aminobacteriaceae	CAJPSE01	CAJPSE01 hMGS.05003
228	sp308	R19	R19	0.457745	0.217076	114	19	0.0388674	0.193137	hMGS.02347	Bacillota	Bacilli	Lactobacillales	Streptococcaceae	Streptococcus	Streptococcus oralis W
287	sp5	R19	R19	-0.907994	0.429886	114	89	0.0386557	0.193137	hMGS.00174	Actinomycetota	Actinomycetia	Actinomycetales	Actinomycetaceae	Peptidiphaga	Peptidiphaga sp000466165
93	sp195	R19	R19	0.500893	0.242339	114	16	0.0411334	0.203143	hMGS.02293	Bacteroidota	Bacteroidia	Bacteroidales	Bacteroidaceae	Prevotella	Prevotella koreensis
167	sp249	R19	R19	0.922301	0.447711	114	18	0.0428252	0.210209	hMGS.05214	Bacteroidota	Bacteroidia	Bacteroidales	Porphyromonadaceae	Porphyromonas	Porphyromonas hMGS.05214
301	sp60	R19	R19	-0.830744	0.404084	114	63	0.0439291	0.214972	hMGS.01664	Bacillota C	Negativicutes	Selenomonadales	Selenomonadaceae	Centipeda	Centipeda noxia
154	sp239	R19	R19	0.735849	0.361606	114	40	0.0443055	0.216157	hMGS.04112	Patescibacteria	Saccharimonadia	Saccharimonadales	Nanosynbacteraceae	Nanosynbacter	Nanosynbacter lyticus
337	sp94	R19	R19	-1.1304	0.562332	114	71	0.0480732	0.23173	hMGS.06233	Pseudomonadota	Gammaproteobacteria	Cardiobacteriales	Cardiobacteriaceae	Cardiobacterium	Cardiobacterium sp916618745
268	sp355	R19	R19	0.639329	0.320534	114	30	0.05003	0.239727	hMGS.07532	Spirochaetota	Spirochaetia	Treponematales	Treponemataceae	Treponema D	Treponema D parvum
137	sp226	R19	R19	0.718432	0.3646	114	32	0.0526327	0.248736	hMGS.05196	Spirochaetota	Spirochaetia	Treponematales	Treponemataceae	Treponema D	Treponema D hMGS.05196

## Sheet: R19 adjusted p value
	feature	metadata	value	coef	stderr	N	N.not.0	pval	qval	MGS	phylum	class	order	family	genus	species
130	sp220	R19	R19	1.09428	0.390171	114	25	0.0066372	0.0409421	hMGS.07595	Bacillota A	Clostridia	Lachnospirales	Vallitaleaceae	W11650	W11650 sp002999035
98	sp197	R19	R19	1.04893	0.394935	114	22	0.00993777	0.0588229	hMGS.05224	Spirochaetota	Spirochaetia	Treponematales	Treponemataceae	Treponema	Treponema hMGS.05224
